# Supplementary material for: Accelerometer-derived sleep metrics in adolescents reveal shared genetic influences with obesity and stress in a Brazilian birth cohort study
Source: Sleep. 2024 Oct 29;48(1):zsae256. doi: 10.1093/sleep/zsae256 (PMC11725515; doi:10.1093/sleep/zsae256)
Supplement: zsae256_suppl_Supplementary_Tables_S1-S3 [file zsae256_suppl_supplementary_tables_s1-s3.xlsx]

## Sheet: Table S1
Table S1. Description of Genome Wide Association Study (GWAS) phenotypes
GWAS	Phenotype	Definition	N
Jones et al., 2019	Sleep duration	The summed duration of all sleep episodes provided the sleep duration for a given Sleep Period Time window	84.441
	Sleep Efficiency	Sleep efficiency was calculated as a ratio of sleep duration (defined above) to Sleep Period Time window duration. Sleep episodes within the SPT-window were defined as periods of at least 5 min with no change larger than 5° associated with the z-axis of the activity monitor	84,810
	Number of sleep episodes	The number of sleep episodes was defined as the number of sleep episodes of at least 5 min separated by at least 5 s of wakefulness within the Sleep Period Time window. Sleep episodes within the Sleep period Time window were defined as periods of at least 5 min with no change larger than 5° associated with the z-axis of the activity monitor	84,810

## Sheet: Table S2
Outcome Phenotype	Base data	Set	Threshold	Δ R2	Δ R2 (%)	P	Coefficient	Standard.Error	Num_SNP
Sleep efficiency	Sleep duration (Jones et al., 2019)	Base	5e-08	4.25258e-05	0.00425258	0.716247	0.000309486	0.000851375	11
Sleep efficiency	Sleep duration (Jones et al., 2019)	Base	5e-06	5.21482e-05	0.00521482	0.68731	0.000346301	0.000860276	68
Sleep efficiency	Sleep duration (Jones et al., 2019)	Base	0.05	0.000385997	0.0385997	0.27344	0.00115317	0.00105276	46896
Sleep efficiency	Sleep duration (Jones et al., 2019)	Base	0.1	1.09447e-07	1.09447e-05	0.985288	1.94064e-05	0.00105234	81451
Sleep efficiency	Sleep duration (Jones et al., 2019)	Base	0.2	0.000198067	0.0198067	0.432764	0.000833751	0.00106268	133012
Sleep efficiency	Sleep duration (Jones et al., 2019)	Base	0.3	1.61439e-05	0.00161439	0.822794	0.000250734	0.00111949	175333
Sleep efficiency	Sleep duration (Jones et al., 2019)	Base	0.4	1.65777e-06	0.000165777	0.942789	-7.82002e-05	0.00108958	211062
Sleep efficiency	Sleep duration (Jones et al., 2019)	Base	0.5	5.67674e-06	0.000567674	0.894351	-0.000144487	0.00108791	241636
Sleep efficiency	Sleep duration (Jones et al., 2019)	Base	1	8.29517e-06	0.000829517	0.959513	5.51911e-05	0.00108711	335045
Sleep efficiency	Sleep duration (Jones et al., 2019)	BMI_snpSet	1	2.18932e-05	0.00218932	0.794247	0.000225	0.000862656	734
Sleep efficiency	Sleep duration (Jones et al., 2019)	Cortisol_snpSet	1	0.00277805	0.277805	0.00328344	0.00249642	0.000848486	2
Sleep efficiency	Sleep efficiency (Jones et al., 2019)	Base	5e-08	0.000270794	0.0270794	0.359	0.000780709	0.000850992	7
Sleep efficiency	Sleep efficiency (Jones et al., 2019)	Base	5e-06	0.000116237	0.0116237	0.547878	0.000513556	0.000854488	38
Sleep efficiency	Sleep efficiency (Jones et al., 2019)	Base	0.05	0.000318345	0.0318345	0.319948	0.000890078	0.000894797	41958
Sleep efficiency	Sleep efficiency (Jones et al., 2019)	Base	0.1	0.000113882	0.0113882	0.551961	0.000560236	0.000941746	73440
Sleep efficiency	Sleep efficiency (Jones et al., 2019)	Base	0.2	0.000107337	0.0107337	0.563617	0.000536665	0.000929224	120933
Sleep efficiency	Sleep efficiency (Jones et al., 2019)	Base	0.3	3.58437e-05	0.00358437	0.738604	0.000305287	0.000914765	159885
Sleep efficiency	Sleep efficiency (Jones et al., 2019)	Base	0.4	2.25462e-07	2.25462e-05	0.978886	-2.43393e-05	0.000919576	193042
Sleep efficiency	Sleep efficiency (Jones et al., 2019)	Base	0.5	4.35081e-07	4.35081e-05	0.970672	3.36108e-05	0.000914134	221390
Sleep efficiency	Sleep efficiency (Jones et al., 2019)	Base	1	1.08352e-06	0.000108352	0.953734	-5.31619e-05	0.000916215	307735
Sleep efficiency	Sleep efficiency (Jones et al., 2019)	BMI_snpSet	1	0.000195493	0.0195493	0.43577	-0.000673388	0.000863917	734
Sleep efficiency	Sleep efficiency (Jones et al., 2019)	Cortisol_snpSet	1	0.000875806	0.0875806	0.0989688	0.00141548	0.000857673	2
Sleep efficiency	Number of sleep episodes (Jones et al., 2019)	Base	5e-08	0.000374607	0.0374607	0.280635	-0.000932138	0.000863822	26
Sleep efficiency	Number of sleep episodes (Jones et al., 2019)	Base	5e-06	0.000367404	0.0367404	0.285309	-0.000919076	0.00086003	100
Sleep efficiency	Number of sleep episodes (Jones et al., 2019)	Base	0.05	0.000819343	0.0819343	0.110538	-0.00139467	0.000873717	44644
Sleep efficiency	Number of sleep episodes (Jones et al., 2019)	Base	0.1	0.00110258	0.110258	0.0641262	-0.00158789	0.000857404	76291
Sleep efficiency	Number of sleep episodes (Jones et al., 2019)	Base	0.2	0.000584443	0.0584443	0.177763	-0.00116268	0.000862528	123056
Sleep efficiency	Number of sleep episodes (Jones et al., 2019)	Base	0.3	0.0006394	0.06394	0.158648	-0.00121602	0.00086244	161481
Sleep efficiency	Number of sleep episodes (Jones et al., 2019)	Base	0.4	0.000750842	0.0750842	0.126614	-0.00132205	0.000865214	194429
Sleep efficiency	Number of sleep episodes (Jones et al., 2019)	Base	0.5	0.000838767	0.0838767	0.106399	-0.00139769	0.000865405	222589
Sleep efficiency	Number of sleep episodes (Jones et al., 2019)	Base	1	0.000933015	0.0933015	0.0885809	-0.0014766	0.000866814	307477
Sleep efficiency	Number of sleep episodes (Jones et al., 2019)	BMI_snpSet	1	0.00083335	0.083335	0.107536	-0.00142579	0.000885672	736
Sleep efficiency	Number of sleep episodes (Jones et al., 2019)	Cortisol_snpSet	1	0.0019694	0.19694	0.0133321	0.00212096	0.000856531	2
Sleep duration	Sleep duration (Jones et al., 2019)	Base	5e-08	3.91083e-05	0.00391083	0.729331	0.311605	0.900468	11
Sleep duration	Sleep duration (Jones et al., 2019)	Base	5e-06	0.000124032	0.0124032	0.537747	0.560733	0.909847	68
Sleep duration	Sleep duration (Jones et al., 2019)	Base	0.05	1.07945e-05	0.00107945	0.85575	0.202469	1.11368	46896
Sleep duration	Sleep duration (Jones et al., 2019)	Base	0.1	6.02084e-06	0.000602084	0.892007	0.151121	1.11302	81451
Sleep duration	Sleep duration (Jones et al., 2019)	Base	0.2	0.000139134	0.0139134	0.513973	-0.733672	1.12399	133012
Sleep duration	Sleep duration (Jones et al., 2019)	Base	0.3	3.12993e-05	0.00312993	0.756904	-0.366549	1.18403	175333
Sleep duration	Sleep duration (Jones et al., 2019)	Base	0.4	0.00017326	0.017326	0.466413	-0.839363	1.15231	211062
Sleep duration	Sleep duration (Jones et al., 2019)	Base	0.5	0.000135953	0.0135953	0.518823	0.742387	1.15057	241636
Sleep duration	Sleep duration (Jones et al., 2019)	Base	1	8.52828e-05	0.00852828	0.60937	0.587546	1.14974	335045
Sleep duration	Sleep duration (Jones et al., 2019)	BMI_snpSet	1	0.000388211	0.0388211	0.275594	0.994754	0.912229	734
Sleep duration	Sleep duration (Jones et al., 2019)	Cortisol_snpSet	1	0.000168249	0.0168249	0.472933	-0.645028	0.898612	2
Sleep duration	Sleep efficiency (Jones et al., 2019)	Base	5e-08	0.000280052	0.0280052	0.354449	0.833575	0.900058	7
Sleep duration	Sleep efficiency (Jones et al., 2019)	Base	5e-06	8.24555e-05	0.00824555	0.615364	0.454131	0.903775	38
Sleep duration	Sleep efficiency (Jones et al., 2019)	Base	0.05	7.68038e-05	0.00768038	0.627743	0.459014	0.946509	41958
Sleep duration	Sleep efficiency (Jones et al., 2019)	Base	0.1	2.13947e-05	0.00213947	0.798009	-0.254948	0.996095	73440
Sleep duration	Sleep efficiency (Jones et al., 2019)	Base	0.2	5.28148e-05	0.00528148	0.687605	-0.395241	0.982832	120933
Sleep duration	Sleep efficiency (Jones et al., 2019)	Base	0.3	9.97672e-05	0.00997672	0.580492	-0.534751	0.967481	159885
Sleep duration	Sleep efficiency (Jones et al., 2019)	Base	0.4	0.000121385	0.0121385	0.54212	-0.592938	0.97254	193042
Sleep duration	Sleep efficiency (Jones et al., 2019)	Base	0.5	0.000197805	0.0197805	0.436444	-0.752434	0.966748	221390
Sleep duration	Sleep efficiency (Jones et al., 2019)	Base	1	0.000245778	0.0245778	0.385683	-0.840637	0.968925	307735
Sleep duration	Sleep efficiency (Jones et al., 2019)	BMI_snpSet	1	0.00281258	0.281258	0.00332013	2.68169	0.912527	734
Sleep duration	Sleep efficiency (Jones et al., 2019)	Cortisol_snpSet	1	0.000317265	0.0317265	0.324326	-0.894472	0.907388	2
Sleep duration	Number of sleep episodes (Jones et al., 2019)	Base	5e-08	0.000221934	0.0221934	0.409759	0.753286	0.913704	26
Sleep duration	Number of sleep episodes (Jones et al., 2019)	Base	5e-06	0.00131103	0.131103	0.0450651	1.82281	0.90919	100
Sleep duration	Number of sleep episodes (Jones et al., 2019)	Base	0.05	0.00193161	0.193161	0.0149772	2.24829	0.923583	44644
Sleep duration	Number of sleep episodes (Jones et al., 2019)	Base	0.1	0.00134654	0.134654	0.0422528	1.84238	0.906738	76291
Sleep duration	Number of sleep episodes (Jones et al., 2019)	Base	0.2	0.00128704	0.128704	0.047076	1.8115	0.911943	123056
Sleep duration	Number of sleep episodes (Jones et al., 2019)	Base	0.3	0.00114559	0.114559	0.0610319	1.70894	0.91194	161481
Sleep duration	Number of sleep episodes (Jones et al., 2019)	Base	0.4	0.00127472	0.127472	0.048145	1.80858	0.914866	194429
Sleep duration	Number of sleep episodes (Jones et al., 2019)	Base	0.5	0.00165924	0.165924	0.0241502	2.06395	0.914932	222589
Sleep duration	Number of sleep episodes (Jones et al., 2019)	Base	1	0.00206403	0.206403	0.0119023	2.30585	0.916278	307477
Sleep duration	Number of sleep episodes (Jones et al., 2019)	BMI_snpSet	1	0.00042704	0.042704	0.252828	-1.0716	0.936939	736
Sleep duration	Number of sleep episodes (Jones et al., 2019)	Cortisol_snpSet	1	0.000503301	0.0503301	0.214442	-1.12573	0.906602	2

## Sheet: Table S3
Table S2. The description of Single Polimorfirms included in BMI and Cortisol sets
CHR	SNP	BP	BMI Set	Cortisol Set
14	rs11621961	94769476	0	1
14	rs7161521	94787288	0	1
1	rs12044597	1708801	1	0
1	rs7535528	2444414	1	0
1	rs6577584	6715390	1	0
1	rs7556169	8741401	1	0
1	rs10779751	11284336	1	0
1	rs17448682	15966713	1	0
1	rs696606	16828640	1	0
1	rs761423	17301672	1	0
1	rs3762396	19510394	1	0
1	rs967605	23399932	1	0
1	rs4653017	33776728	1	0
1	rs9426003	34602870	1	0
1	rs11583122	38053458	1	0
1	rs2282231	39569571	1	0
1	rs346722	45620134	1	0
1	rs946526	46487168	1	0
1	rs2275426	46487552	1	0
1	rs6700838	47700027	1	0
1	rs7531656	49828663	1	0
1	rs2356865	50836334	1	0
1	rs2481665	62594677	1	0
1	rs2590942	72885281	1	0
1	rs12042908	74997762	1	0
1	rs12035349	77557339	1	0
1	rs17391694	78623626	1	0
1	rs2154297	80791708	1	0
1	rs284227	82379446	1	0
1	rs6690764	92976590	1	0
1	rs1973993	96943994	1	0
1	rs2030342	97388226	1	0
1	rs4372296	98320492	1	0
1	rs1158103	101024370	1	0
1	rs1730859	107617707	1	0
1	rs17531363	107977075	1	0
1	rs7550711	110082886	1	0
1	rs3768486	110123971	1	0
1	rs12033257	112318484	1	0
1	rs12731372	118852975	1	0
1	rs10923724	119546842	1	0
1	rs6587552	151018861	1	0
1	rs905938	154991389	1	0
1	rs11577179	155983710	1	0
1	rs10733051	167280354	1	0
1	rs12564992	174478100	1	0
1	rs17302346	174983543	1	0
1	rs543874	177889480	1	0
1	rs10920678	190239907	1	0
1	rs12041258	195047936	1	0
1	rs10754210	197012111	1	0
1	rs2820311	201841476	1	0
1	rs9077	202116238	1	0
1	rs823074	205774839	1	0
1	rs17014375	209543560	1	0
1	rs11118308	219633869	1	0
1	rs10915840	225668524	1	0
1	rs2491864	242986063	1	0
1	rs12042959	243533273	1	0
1	rs3753549	243722892	1	0
2	rs6548221	295255	1	0
2	rs4639527	416815	1	0
2	rs7425440	512490	1	0
2	rs2974255	516696	1	0
2	rs4854326	603088	1	0
2	rs13021737	632348	1	0
2	rs3922853	5830599	1	0
2	rs10929925	6155557	1	0
2	rs7607490	12851120	1	0
2	rs10182181	25150296	1	0
2	rs4372836	28973883	1	0
2	rs17327461	35512183	1	0
2	rs4670626	37046657	1	0
2	rs17035438	46878616	1	0
2	rs7561278	48954905	1	0
2	rs930295	50233352	1	0
2	rs2194385	50865334	1	0
2	rs968972	51171962	1	0
2	rs13432055	56603985	1	0
2	rs6753170	58481863	1	0
2	rs929641	58792377	1	0
2	rs4671328	58935282	1	0
2	rs6545714	59307725	1	0
2	rs980329	60285100	1	0
2	rs10190332	61619267	1	0
2	rs13417156	62848319	1	0
2	rs2902021	67825685	1	0
2	rs7607351	69562127	1	0
2	rs934515	79482643	1	0
2	rs1371108	81816251	1	0
2	rs7557796	86766153	1	0
2	rs4303732	100830040	1	0
2	rs12615778	102436738	1	0
2	rs10203277	103496700	1	0
2	rs6711584	104421692	1	0
2	rs1451533	105466005	1	0
2	rs4676084	110010962	1	0
2	rs902695	113955074	1	0
2	rs17551974	142293146	1	0
2	rs2890652	142959931	1	0
2	rs6710871	143960593	1	0
2	rs7560871	145616899	1	0
2	rs453520	147907202	1	0
2	rs6738445	172599615	1	0
2	rs10930641	175000711	1	0
2	rs9630985	181607676	1	0
2	rs993954	188325474	1	0
2	rs919433	198166565	1	0
2	rs7564679	204012790	1	0
2	rs12694021	206084372	1	0
2	rs972540	207244783	1	0
2	rs17203016	208255518	1	0
2	rs4673553	211608379	1	0
2	rs1437929	211983316	1	0
2	rs7599312	213413231	1	0
2	rs7607369	219279097	1	0
2	rs11889536	220163543	1	0
2	rs10211055	229016917	1	0
2	rs6720868	230663576	1	0
3	rs10510321	6009092	1	0
3	rs3915844	9514856	1	0
3	rs1899951	12394840	1	0
3	rs580438	13345450	1	0
3	rs11128760	15873407	1	0
3	rs4858193	20441050	1	0
3	rs6804842	25106437	1	0
3	rs10865858	34700713	1	0
3	rs9814633	41310470	1	0
3	rs10460960	42308735	1	0
3	rs28350	42418446	1	0
3	rs6442021	46742019	1	0
3	rs6442101	48130893	1	0
3	rs3731544	48207997	1	0
3	rs17080319	48732480	1	0
3	rs2230590	49936102	1	0
3	rs2236950	50420554	1	0
3	rs13095652	51243837	1	0
3	rs11929028	51754424	1	0
3	rs3821841	52084040	1	0
3	rs2710323	52815905	1	0
3	rs2680648	53777176	1	0
3	rs12488237	56114861	1	0
3	rs2365389	61236462	1	0
3	rs1452075	62481063	1	0
3	rs11915371	70539559	1	0
3	rs775731	77624784	1	0
3	rs3849570	81792112	1	0
3	rs10511093	83763541	1	0
3	rs1375561	85658230	1	0
3	rs2122042	85866335	1	0
3	rs12638746	89331055	1	0
3	rs6803870	89443784	1	0
3	rs1436343	104606130	1	0
3	rs13321566	107342662	1	0
3	rs7640424	107820063	1	0
3	rs4273371	108119071	1	0
3	rs17681451	114399296	1	0
3	rs16823670	115071668	1	0
3	rs3772934	115417865	1	0
3	rs4624596	119571541	1	0
3	rs1909586	124687767	1	0
3	rs1320903	131758077	1	0
3	rs10935143	134665159	1	0
3	rs9289499	135484734	1	0
3	rs17199978	136056184	1	0
3	rs181732	136744386	1	0
3	rs1600136	136979939	1	0
3	rs7616371	137047387	1	0
3	rs4342060	137215820	1	0
3	rs16851483	141275436	1	0
3	rs827092	157985182	1	0
3	rs5396	170744815	1	0
3	rs13085472	171129859	1	0
3	rs39654	173095123	1	0
3	rs1454148	176341188	1	0
3	rs6443750	181329682	1	0
3	rs262956	183486117	1	0
3	rs2293605	184044433	1	0
3	rs13072095	193639623	1	0
3	rs6764533	196088464	1	0
4	rs4524456	6492739	1	0
4	rs6818414	16600664	1	0
4	rs1477887	18514827	1	0
4	rs1323068	20263058	1	0
4	rs9291467	25428296	1	0
4	rs6448587	28561990	1	0
4	rs1345148	30843533	1	0
4	rs1000096	38692835	1	0
4	rs1866510	44514468	1	0
4	rs10938397	45182527	1	0
4	rs2768950	49064487	1	0
4	rs1492767	55221467	1	0
4	rs2192158	55505360	1	0
4	rs925421	60253877	1	0
4	rs11945861	65700865	1	0
4	rs7674623	80794681	1	0
4	rs4148155	89054667	1	0
4	rs2850969	102183594	1	0
4	rs7377083	102708997	1	0
4	rs13107325	103188709	1	0
4	rs6843738	103936001	1	0
4	rs326889	112713436	1	0
4	rs7694732	115124089	1	0
4	rs1403846	119101723	1	0
4	rs4864201	130731284	1	0
4	rs1296328	137083193	1	0
4	rs331949	143663206	1	0
4	rs1455137	145986668	1	0
4	rs6827083	153075491	1	0
4	rs13110266	162129844	1	0
4	rs17538472	163038241	1	0
4	rs1522569	171632637	1	0
4	rs7683836	180167906	1	0
5	rs4518345	27185904	1	0
5	rs7730004	43191033	1	0
5	rs12189178	50914726	1	0
5	rs6879326	59208302	1	0
5	rs6449531	60712212	1	0
5	rs2367112	64168193	1	0
5	rs25832	66175682	1	0
5	rs2307111	75003678	1	0
5	rs12514473	80818639	1	0
5	rs17591778	86420392	1	0
5	rs17285919	86908920	1	0
5	rs7444298	87730027	1	0
5	rs2304607	87988733	1	0
5	rs10037047	88219964	1	0
5	rs159032	94206202	1	0
5	rs2611742	95856501	1	0
5	rs3822683	96080883	1	0
5	rs7710595	106506697	1	0
5	rs40067	107439012	1	0
5	rs7711753	122733317	1	0
5	rs329124	133865452	1	0
5	rs13163306	136571959	1	0
5	rs7716275	137631073	1	0
5	rs160401	138061341	1	0
5	rs13174863	139080745	1	0
5	rs3844598	140992235	1	0
5	rs254428	141777439	1	0
5	rs2190788	144484261	1	0
5	rs10066835	151254297	1	0
5	rs12659802	152274478	1	0
5	rs10035289	153095918	1	0
5	rs7715256	153537893	1	0
5	rs1650586	157516393	1	0
5	rs17056301	158271680	1	0
5	rs7727781	165185571	1	0
5	rs17525725	167293652	1	0
5	rs248139	167352783	1	0
5	rs1014194	168192944	1	0
5	rs7730898	170459675	1	0
6	rs9463175	9510030	1	0
6	rs9396763	9952059	1	0
6	rs2228213	12124855	1	0
6	rs9367368	13189275	1	0
6	rs2842385	19078274	1	0
6	rs9460306	19211776	1	0
6	rs11753081	20705590	1	0
6	rs7760082	21919387	1	0
6	rs6900723	23876240	1	0
6	rs419261	33554147	1	0
6	rs12215331	34644749	1	0
6	rs6938239	34683635	1	0
6	rs2140418	34975415	1	0
6	rs820077	35033854	1	0
6	rs3807049	35512955	1	0
6	rs17542466	35614744	1	0
6	rs1475774	35619554	1	0
6	rs9470086	35709678	1	0
6	rs17757975	38214150	1	0
6	rs847747	40080069	1	0
6	rs2033529	40348653	1	0
6	rs7748777	41133806	1	0
6	rs9349239	42676480	1	0
6	rs998584	43757896	1	0
6	rs13203286	49837540	1	0
6	rs2295896	50566383	1	0
6	rs987237	50803050	1	0
6	rs1178060	50914343	1	0
6	rs2397061	51638877	1	0
6	rs1266922	51822297	1	0
6	rs6922855	51843542	1	0
6	rs765332	51874745	1	0
6	rs816364	53990465	1	0
6	rs1503139	54724405	1	0
6	rs9475173	55013291	1	0
6	rs2653365	55169801	1	0
6	rs1020548	56810539	1	0
6	rs12207241	57642076	1	0
6	rs6904676	58705746	1	0
6	rs6922214	69968484	1	0
6	rs6921533	73742334	1	0
6	rs9688431	73922654	1	0
6	rs9294260	83433228	1	0
6	rs13209753	86354442	1	0
6	rs1853639	87606842	1	0
6	rs9362662	90296588	1	0
6	rs13203153	97374850	1	0
6	rs901630	98539519	1	0
6	rs6919443	104493098	1	0
6	rs3800229	108996963	1	0
6	rs2357760	120213880	1	0
6	rs6569648	130349119	1	0
6	rs2781668	131897278	1	0
6	rs13201877	137675541	1	0
6	rs2185027	153381622	1	0
6	rs10499276	154309808	1	0
6	rs487060	160774459	1	0
6	rs13191362	163033350	1	0
7	rs7796608	897847	1	0
7	rs6461115	2103668	1	0
7	rs4722398	3125220	1	0
7	rs6463489	5542513	1	0
7	rs7784465	6418275	1	0
7	rs6968554	17287106	1	0
7	rs4307239	24354300	1	0
7	rs12666574	26526960	1	0
7	rs11971041	26698848	1	0
7	rs4722672	27231762	1	0
7	rs849135	28196413	1	0
7	rs215632	32368524	1	0
7	rs329277	35080931	1	0
7	rs1229057	39054538	1	0
7	rs10268050	44522617	1	0
7	rs799449	44784697	1	0
7	rs10269783	49616203	1	0
7	rs3807566	50564204	1	0
7	rs1035010	69598328	1	0
7	rs4718966	70040558	1	0
7	rs993931	71888157	1	0
7	rs7777102	73058017	1	0
7	rs13227433	74094721	1	0
7	rs17207196	75101065	1	0
7	rs740157	77055885	1	0
7	rs1544459	77417584	1	0
7	rs1852006	77829768	1	0
7	rs7805441	78121458	1	0
7	rs13247665	93232057	1	0
7	rs411717	94033031	1	0
7	rs13240600	99064466	1	0
7	rs1048365	100804430	1	0
7	rs11496125	103417557	1	0
7	rs10953620	109173373	1	0
7	rs13227658	113353254	1	0
7	rs1899689	121964349	1	0
7	rs2283093	126721231	1	0
7	rs7779498	130408415	1	0
7	rs972283	130466854	1	0
7	rs1593304	131619847	1	0
7	rs874454	131896813	1	0
7	rs3800649	137424509	1	0
7	rs11773362	147668180	1	0
7	rs4725984	150668514	1	0
8	rs17069831	4137396	1	0
8	rs1658820	4288577	1	0
8	rs1394	9511654	1	0
8	rs12682565	10626280	1	0
8	rs2409730	11060638	1	0
8	rs13263601	14095900	1	0
8	rs10110727	14324437	1	0
8	rs11987383	15197115	1	0
8	rs4366093	20639811	1	0
8	rs11781222	23389571	1	0
8	rs17446091	27167942	1	0
8	rs1982441	28021769	1	0
8	rs2100814	28118130	1	0
8	rs1362910	30856464	1	0
8	rs7844647	34503776	1	0
8	rs881301	38332318	1	0
8	rs4737183	64720693	1	0
8	rs16932761	67202787	1	0
8	rs1431659	73439070	1	0
8	rs2170382	74689288	1	0
8	rs1405348	77228222	1	0
8	rs16907751	81375457	1	0
8	rs733594	85077686	1	0
8	rs7006629	87519542	1	0
8	rs1700137	89461609	1	0
8	rs12680842	95582606	1	0
8	rs3808434	116559435	1	0
8	rs2721965	116662038	1	0
8	rs11781699	118863061	1	0
8	rs10955841	118946541	1	0
8	rs16906845	138215228	1	0
8	rs4076358	144910239	1	0
9	rs7042372	6959840	1	0
9	rs1865341	8845911	1	0
9	rs17820822	11831420	1	0
9	rs11790280	14651283	1	0
9	rs6474945	15670492	1	0
9	rs10962549	16719445	1	0
9	rs483752	27612918	1	0
9	rs7874154	27777012	1	0
9	rs10971712	33820938	1	0
9	rs13290794	37183628	1	0
9	rs10867256	81367391	1	0
9	rs17351791	83263089	1	0
9	rs3739733	88897891	1	0
9	rs10797115	92191256	1	0
9	rs7869771	94180627	1	0
9	rs4744275	96482633	1	0
9	rs450231	101481205	1	0
9	rs10118701	103061366	1	0
9	rs10989568	104396304	1	0
9	rs7024334	109072075	1	0
9	rs6477694	111932342	1	0
9	rs1928295	120378483	1	0
9	rs7865157	122631560	1	0
9	rs10818810	126096522	1	0
9	rs10818938	127049237	1	0
9	rs4515655	128616073	1	0
9	rs3829849	129390800	1	0
9	rs3902840	129419025	1	0
9	rs13292976	129467340	1	0
9	rs3739555	129940416	1	0
9	rs4740383	133783566	1	0
9	rs11792069	140646121	1	0
10	rs11251352	2585792	1	0
10	rs7893571	16750129	1	0
10	rs7084454	21821274	1	0
10	rs3781099	27318776	1	0
10	rs3851083	33862727	1	0
10	rs12098284	76047464	1	0
10	rs7899106	87410904	1	0
10	rs2631681	93032943	1	0
10	rs793520	99032375	1	0
10	rs577525	99769388	1	0
10	rs1983864	100017453	1	0
10	rs11190661	102452136	1	0
10	rs10883553	102635475	1	0
10	rs9787495	103206115	1	0
10	rs7083450	103984060	1	0
10	rs10883759	104412049	1	0
10	rs12411886	104685299	1	0
10	rs1712517	105033015	1	0
10	rs9419958	105675946	1	0
10	rs7903146	114758349	1	0
10	rs10886017	118672531	1	0
10	rs845084	125220036	1	0
10	rs17636031	126594078	1	0
11	rs10840606	2234690	1	0
11	rs1037587	11796727	1	0
11	rs900144	13294268	1	0
11	rs7124442	27677041	1	0
11	rs6265	27679916	1	0
11	rs11030385	28629115	1	0
11	rs7948120	28763321	1	0
11	rs1782507	30243868	1	0
11	rs223051	32131303	1	0
11	rs10838122	43551416	1	0
11	rs10769165	45706453	1	0
11	rs12574668	46422686	1	0
11	rs11039014	46895378	1	0
11	rs7124681	47529947	1	0
11	rs10838852	48286256	1	0
11	rs7478904	48630323	1	0
11	rs7120873	49459474	1	0
11	rs10839472	49994823	1	0
11	rs10459012	55091574	1	0
11	rs551137	55323307	1	0
11	rs11231548	55686588	1	0
11	rs4542429	56446833	1	0
11	rs1943477	56973793	1	0
11	rs11600990	64082807	1	0
11	rs7102454	65594820	1	0
11	rs524281	65886662	1	0
11	rs7122539	66662731	1	0
11	rs587230	69299771	1	0
11	rs1789165	69481969	1	0
11	rs2440885	70563286	1	0
11	rs7123876	72444583	1	0
11	rs7117238	78040259	1	0
11	rs1452134	86133416	1	0
11	rs10830452	89966202	1	0
11	rs2605603	93221105	1	0
11	rs719802	113234679	1	0
11	rs1048932	115044850	1	0
11	rs12417072	115623272	1	0
11	rs12420725	117017530	1	0
11	rs573455	117267884	1	0
11	rs1003081	118913993	1	0
11	rs7941030	122522375	1	0
11	rs3134438	122765667	1	0
11	rs1625427	131957293	1	0
11	rs4936175	132641959	1	0
11	rs329651	133767622	1	0
11	rs3802924	133827733	1	0
11	rs12364470	134601012	1	0
12	rs11611246	939480	1	0
12	rs2429150	2152655	1	0
12	rs10744146	17212881	1	0
12	rs10840674	17360254	1	0
12	rs621042	18789007	1	0
12	rs7134375	20473758	1	0
12	rs2467110	23067302	1	0
12	rs17096549	38529333	1	0
12	rs6580755	39159190	1	0
12	rs10876418	39428802	1	0
12	rs11172702	39982413	1	0
12	rs2733287	41880909	1	0
12	rs2240108	48180508	1	0
12	rs7965658	49987929	1	0
12	rs7138803	50247468	1	0
12	rs4077093	51593616	1	0
12	rs4759073	54653258	1	0
12	rs7975187	60964108	1	0
12	rs1819844	68205604	1	0
12	rs10878946	69642315	1	0
12	rs11115176	82465797	1	0
12	rs2731222	90595383	1	0
12	rs10745785	97586257	1	0
12	rs651548	99560183	1	0
12	rs4764949	103658096	1	0
12	rs11611496	108413828	1	0
12	rs17608150	110046698	1	0
12	rs3809272	111800258	1	0
12	rs11066301	112871372	1	0
12	rs4766710	114437708	1	0
12	rs884282	117579274	1	0
12	rs7973955	118409640	1	0
12	rs3887080	121661966	1	0
12	rs7133378	124409502	1	0
12	rs10773049	124506631	1	0
12	rs7968230	133481917	1	0
13	rs1218822	28011963	1	0
13	rs1006353	28047269	1	0
13	rs9507983	28620036	1	0
13	rs1045411	31033232	1	0
13	rs9595908	33184288	1	0
13	rs9544915	36230485	1	0
13	rs9603697	40783323	1	0
13	rs12429545	54102206	1	0
13	rs9527706	58402479	1	0
13	rs9538141	59178258	1	0
13	rs892261	65884191	1	0
13	rs9540493	66205704	1	0
13	rs9571687	67472713	1	0
13	rs629443	76386075	1	0
13	rs1668633	78371890	1	0
13	rs9530843	79563749	1	0
13	rs1927790	96922191	1	0
13	rs7334078	99120484	1	0
13	rs2479958	111984244	1	0
14	rs10132280	25928179	1	0
14	rs12885454	29736838	1	0
14	rs17522122	33302882	1	0
14	rs1956151	40101060	1	0
14	rs12587412	47272423	1	0
14	rs217671	62360464	1	0
14	rs2412107	65426216	1	0
14	rs3902951	69789755	1	0
14	rs1205106	72269668	1	0
14	rs17105272	77529783	1	0
14	rs10146527	79499850	1	0
14	rs2003616	79903993	1	0
14	rs7144011	79940383	1	0
14	rs12888545	88308044	1	0
14	rs1951455	91512339	1	0
14	rs2160077	92428410	1	0
14	rs10131890	97258752	1	0
14	rs17096552	98626578	1	0
14	rs3850422	99671788	1	0
14	rs12147845	101144596	1	0
14	rs7147503	101539384	1	0
14	rs8016771	102649451	1	0
14	rs3803286	103246470	1	0
14	rs2010281	103862322	1	0
15	rs4906908	27040082	1	0
15	rs4284600	31843528	1	0
15	rs8036040	36402716	1	0
15	rs316611	41751678	1	0
15	rs12439798	46584787	1	0
15	rs3736485	51748610	1	0
15	rs1657930	57120989	1	0
15	rs340025	60908307	1	0
15	rs8033510	61445514	1	0
15	rs17238110	62150364	1	0
15	rs11635675	63793238	1	0
15	rs6494481	64849904	1	0
15	rs16951319	68103632	1	0
15	rs13329567	68104367	1	0
15	rs7164727	73093991	1	0
15	rs2593280	76150965	1	0
15	rs403656	76755506	1	0
15	rs4886506	77207277	1	0
15	rs4886869	77799657	1	0
15	rs8024932	77915282	1	0
15	rs11855853	78012618	1	0
15	rs6495252	78117685	1	0
15	rs12595749	79432359	1	0
15	rs12593036	81058652	1	0
15	rs11259933	84580156	1	0
15	rs150353	89928189	1	0
15	rs7181498	95271404	1	0
16	rs11866815	387867	1	0
16	rs2516739	2097158	1	0
16	rs12448257	3599655	1	0
16	rs879620	4015729	1	0
16	rs10083803	6701400	1	0
16	rs977540	9724750	1	0
16	rs4985155	15129459	1	0
16	rs12446632	19935389	1	0
16	rs11074446	20255123	1	0
16	rs9931967	20375351	1	0
16	rs9927848	23833071	1	0
16	rs7195386	24578458	1	0
16	rs1862451	24803620	1	0
16	rs7187776	28857645	1	0
16	rs1057452	29833714	1	0
16	rs3814883	29994922	1	0
16	rs1549293	31141993	1	0
16	rs2080454	49062590	1	0
16	rs1564981	50986308	1	0
16	rs17795934	51926509	1	0
16	rs12443621	52548037	1	0
16	rs3751813	53818708	1	0
16	rs9931164	53825238	1	0
16	rs907011	54234492	1	0
16	rs12448738	56489343	1	0
16	rs11075489	62803841	1	0
16	rs9931407	67290155	1	0
16	rs7200919	67316600	1	0
16	rs2307022	68381978	1	0
16	rs10500548	69174141	1	0
16	rs889398	69556715	1	0
16	rs7919	70514828	1	0
16	rs11642001	71899586	1	0
16	rs756717	72996162	1	0
16	rs6564360	76779612	1	0
16	rs8046061	80752293	1	0
17	rs4516268	1846831	1	0
17	rs7217226	2136065	1	0
17	rs1000940	5283252	1	0
17	rs8079034	5412361	1	0
17	rs17681708	9792872	1	0
17	rs1075901	15943910	1	0
17	rs4986044	21261560	1	0
17	rs1038088	28074563	1	0
17	rs8067737	29349688	1	0
17	rs7211567	31460899	1	0
17	rs12453418	31747629	1	0
17	rs1106908	34942595	1	0
17	rs4796243	35057883	1	0
17	rs8070454	38160754	1	0
17	rs16966801	39573713	1	0
17	rs8069296	42935059	1	0
17	rs886444	46051911	1	0
17	rs208015	46252346	1	0
17	rs9299	46669430	1	0
17	rs11079849	47090785	1	0
17	rs10515050	51923847	1	0
17	rs8071182	55336155	1	0
17	rs757608	59497277	1	0
17	rs8075273	61728881	1	0
17	rs2537847	65694355	1	0
17	rs12602912	65870073	1	0
17	rs2619976	71754545	1	0
17	rs7209235	73759552	1	0
17	rs8081039	75995829	1	0
17	rs12939549	78611724	1	0
17	rs4889782	78640510	1	0
17	rs9905991	80052073	1	0
18	rs1608445	947954	1	0
18	rs8097544	1839564	1	0
18	rs1241986	6873954	1	0
18	rs12964689	21116998	1	0
18	rs273697	23178748	1	0
18	rs1941697	31251276	1	0
18	rs16965062	31581247	1	0
18	rs1365466	36182440	1	0
18	rs1791253	37103550	1	0
18	rs555267	40992698	1	0
18	rs954018	42598463	1	0
18	rs10438964	42950629	1	0
18	rs7239114	45921214	1	0
18	rs1498139	51478026	1	0
18	rs8092503	52479487	1	0
18	rs7243357	56883319	1	0
18	rs2000746	57677294	1	0
18	rs12327272	57726627	1	0
18	rs663129	57838401	1	0
18	rs9961813	57853056	1	0
18	rs8094523	57878155	1	0
18	rs9675376	57969244	1	0
18	rs8087550	58371566	1	0
18	rs9951893	60739250	1	0
18	rs2012927	63297672	1	0
18	rs11150911	73498528	1	0
19	rs12609744	12994140	1	0
19	rs273504	18215247	1	0
19	rs17724992	18454825	1	0
19	rs998732	19378671	1	0
19	rs2304130	19789528	1	0
19	rs8102137	30296853	1	0
19	rs2866816	30683879	1	0
19	rs11668301	31016196	1	0
19	rs10408013	33963766	1	0
19	rs29938	34311481	1	0
19	rs3826705	42637232	1	0
19	rs2075650	45395619	1	0
19	rs11672660	46180184	1	0
19	rs3810291	47569003	1	0
20	rs1884389	1410582	1	0
20	rs1884897	6612832	1	0
20	rs1040881	15099816	1	0
20	rs12480713	15801600	1	0
20	rs8123881	15819495	1	0
20	rs4814512	16564210	1	0
20	rs6138482	25059442	1	0
20	rs6076348	25401827	1	0
20	rs816533	26256565	1	0
20	rs8121840	30504530	1	0
20	rs293566	31097877	1	0
20	rs13041173	32542814	1	0
20	rs17091470	32606299	1	0
20	rs6060151	33594226	1	0
20	rs13045538	33595525	1	0
20	rs3746429	33703607	1	0
20	rs143384	34025756	1	0
20	rs2425241	35018412	1	0
20	rs2143253	41987392	1	0
20	rs2425857	44914134	1	0
20	rs6019482	47495560	1	0
20	rs17806379	51107290	1	0
20	rs1512065	53453326	1	0
20	rs559267	54157497	1	0
20	rs310618	62127121	1	0
20	rs12625413	62380542	1	0
20	rs8567	62522315	1	0
21	rs762147	39238610	1	0
21	rs2836961	40627020	1	0
21	rs2838006	42653567	1	0
21	rs427943	46570896	1	0
22	rs5750913	40640285	1	0
22	rs9615905	48875699	1	0
note: 1 represented presence in the set whereas 0 represented absence
